# Supplementary material for: Succession of Ephemeral Secondary Forests and Their Limited Role for the Conservation of Floristic Diversity in a Human-Modified Tropical Landscape
Source: PLoS One. 2013 Dec 11;8(12):e82433. doi: 10.1371/journal.pone.0082433 (PMC3859589; doi:10.1371/journal.pone.0082433)
Supplement: Table S1 — List of species with growth form and abundances in two size classes. (TXT) [file pone.0082433.s006.txt]

Supporting Information Table S1. List of species with growth form and abundances in two size classes.
van Breugel et al. 2013. "Succession of ephemeral secondary forests and their limited role for the conservation of floristic diversity in a human-modified tropical landscape". DOI: 10.1371/journal.pone.0082433
CTFS code	Genus	Species	Family	Grow form	Plants 1-5 cm DBH	Plants >5 cm DBH
PIT1BA	Abarema	barbouriana	Fabaceae:Mimos.	Tree/shrub	9	8
ABUTDW	Abuta	dwyerana	Menispermaceae	Liana	2	0
ABUTST	Abuta	steyermarkii	Menispermaceae	Liana	12	0
ACALDI	Acalypha	diversifolia	Euphorbiaceae	Tree/shrub	146	2
ACALMA	Acalypha	macrostachya	Euphorbiaceae	Tree/shrub	22	1
ADENFL	Adenaria	floribunda	Lythraceae	Tree/shrub	195	8
AEGICE	Aegiphila	cephalophora	Verbenaceae	Liana	1	0
AEGIPA	Aegiphila	panamensis	Verbenaceae	Tree/shrub	50	5
ALCHCO	Alchornea	costaricensis	Euphorbiaceae	Tree/shrub	113	37
ALCHLA	Alchornea	latifolia	Euphorbiaceae	Tree/shrub	39	10
ALSEBL	Alseis	blackiana	Rubiaceae	Tree/shrub	15	2
AMAICO	Amaioua	corymbosa	Rubiaceae	Tree/shrub	190	21
AMPHPA	Amphilophium	paniculatum	Bignoniaceae	Liana	2	2
ANACEX	Anacardium	excelsum	Anacardiaceae	Tree/shrub	36	13
ANACOC	Anacardium	occidentale	Anacardiaceae	Tree/shrub	22	9
ANDIIN	Andira	inermis	Fabaceae:Papil.	Tree/shrub	18	11
ANNOSP	Annona	spraguei	Annonaceae	Tree/shrub	91	233
ANTHPA	Anthodon	panamense	Hippocrateaceae	Liana	9	1
APEIME	Apeiba	membranacea	Malvaceae	Tree/shrub	6	12
APEITI	Apeiba	tibourbou	Malvaceae	Tree/shrub	165	203
APHESI	Aphelandra	sinclairiana	Acanthaceae	Tree/shrub	2	0
ARDIBA	Ardisia	bartlettii	Myrsinaceae	Tree/shrub	20	0
ARDIFE	Ardisia	fendleri	Myrsinaceae	Tree/shrub	2	0
ARISCO	Aristolochia	cordiflora	Aristolochiaceae	Liana	1	0
ARIS43	Aristolochia	sp.	Aristolochiaceae	Liana	4	0
ARISSP	Aristolochia	sprucei	Aristolochiaceae	Liana	5	0
ARISTO	Aristolochia	tonduzii	Aristolochiaceae	Liana	43	0
ARRACH	Arrabidaea	chica	Bignoniaceae	Liana	12	0
ARRAFL	Arrabidaea	florida	Bignoniaceae	Liana	26	0
ARRAPA	Arrabidaea	patellifera	Bignoniaceae	Liana	4	0
ARRAVE	Arrabidaea	verrucosa	Bignoniaceae	Liana	1	0
AST1ST	Astrocaryum	standleyanum	Arecaceae	Palm	1	12
SCH1ZO	Attalea	rostrata	Arecaceae	Palm	0	3
BACCTR	Baccaris	trinervis	Asteraceae	Tree/shrub	273	0
BACTBA	Bactris	barronis	Arecaceae	Palm	3	1
BACTC1	Bactris	coloniata	Arecaceae	Palm	146	0
BACTC2	Bactris	coloradonis	Arecaceae	Palm	18	0
BACTM1	Bactris	maraja	Arecaceae	Palm	8	0
BANAGU	Banara	guianensis	Salicaceae	Tree/shrub	439	235
BANICO	Banisteriopsis	cornifolia	Malpighiaceae	Liana	76	2
BAUHGU	Bauhinia	guianensis	Fabaceae	Liana	16	1
BAUHRE	Bauhinia	reflexa	Fabaceae	Liana	0	1
BEILPE	Beilschmiedia	pendula	Lauraceae	Tree/shrub	0	2
BELLPE	Bellucia	pentamera	Melastomataceae	Tree/shrub	2	2
BERTGU	Bertiera	guianensis	Rubiaceae	Tree/shrub	1	0
BROSCO	Brosimum	costaricanum	Moraceae	Tree/shrub	5	2
BROSGU	Brosimum	guianense	Moraceae	Tree/shrub	68	62
BROSLA	Brosimum	lactescens	Moraceae	Tree/shrub	1	0
BYRSCR	Byrsonima	crassifolia	Malpighiaceae	Tree/shrub	644	382
BYRSC1	Byrsonima	crispa	Malpighiaceae	Tree/shrub	0	1
BYRSSP	Byrsonima	spicata	Malpighiaceae	Tree/shrub	53	137
BYTTAC	Byttneria	aculeata	Sterculiaceae	Liana	4	0
CALOLO	Calophyllum	longifolium	Clusiaceae	Tree/shrub	12	4
CAL1WA	Calycolpus	warszewiczianus	Myrtaceae	Tree/shrub	29	5
CANAVI	Canavalia	villosa	Fabaceae:Papil.	Liana	10	0
CAPPFR	Capparis	frondosa	Capparaceae	Tree/shrub	20	0
CASEAR	Casearia	arborea	Salicaceae	Tree/shrub	67	78
CASECO	Casearia	commersoniana	Salicaceae	Tree/shrub	147	35
CASEGU	Casearia	guianensis	Salicaceae	Tree/shrub	26	2
CASESY	Casearia	sylvestris	Salicaceae	Tree/shrub	441	117
CASSEL	Cassipourea	elliptica	Rhizophoraceae	Tree/shrub	6	3
CAYAGR	Cayaponia	granatensis	Cucurbitaceae	Liana	1	0
CECRHI	Cecropia	hispidissima	Urticaceae	Tree/shrub	2	8
CECRIN	Cecropia	insignis	Urticaceae	Tree/shrub	12	55
CECROB	Cecropia	obtusifolia	Urticaceae	Tree/shrub	2	11
CECRPE	Cecropia	peltata	Urticaceae	Tree/shrub	9	25
CEDROD	Cedrela	odorata	Meliaceae	Tree/shrub	0	1
CELTSC	Celtis	schippii	Cannabaceae	Tree/shrub	0	1
CESPMA	Cespedesia	spathulata	Ochnaceae	Tree/shrub	25	12
CESTME	Cestrum	megalophyllum	Solanaceae	Tree/shrub	77	2
CESTRA	Cestrum	racemosum	Solanaceae	Tree/shrub	0	1
CHA1TE	Chamaedorea	tepejilote	Arecaceae	Palm	3	0
CHEIKU	Cheiloclinium	kuglii	Hippocrateaceae	Liana	7	0
CHIMPA	Chimarrhis	parviflora	Rubiaceae	Tree/shrub	11	6
CHIOAL	Chiococca	alba	Rubiaceae	Liana	8	0
CHOMPS	Chomelia	psilocarpa	Rubiaceae	Liana	1	0
CHOMSP	Chomelia	spinosa	Rubiaceae	Liana	1	0
CHONTO	Chondrodendron	tomentosum	Menispermaceae	Liana	1	0
CHROOD	Chromolaena	odorata	Asteraceae	Tree/shrub	27	0
CHR1EC	Chrysochlamys	eclipes	Clusiaceae	Tree/shrub	6	0
CHR2AR	Chrysophyllum	argenteum	Sapotaceae	Tree/shrub	21	8
PHOECI	Cinnamomum	triplinerve	Lauraceae	Tree/shrub	6	8
CISSRH	Cissus	alata	Vitaceae	Liana	0	1
CISSER	Cissus	erosa	Vitaceae	Liana	22	0
CISSMI	Cissus	microcarpa	Vitaceae	Liana	37	1
CITRAU	Citrus	x aurantium	Rutaceae	Tree/shrub	137	4
CLAVCO	Clavija	costaricana	Theophrastaceae	Tree/shrub	1	0
CLETLA	Clethra	lanata	Clethraceae	Tree/shrub	17	12
CLIBSU	Clibadium	surinamense	Asteraceae	Tree/shrub	93	1
CLIDCA	Clidemia	capitellata	Melastomataceae	Tree/shrub	12	0
CLIDDE	Clidemia	dentata	Melastomataceae	Tree/shrub	8	0
CLIDOC	Clidemia	octona	Melastomataceae	Tree/shrub	3	0
CLITJA	Clitoria	javitensis	Fabaceae	Liana	147	0
CLUSRO	Clusia	rosea	Clusiaceae	Tree/shrub	1	1
CNESRU	Cnestidium	rufescens	Connaraceae	Liana	219	0
COCCCO	Coccoloba	coronata	Polygonaceae	Tree/shrub	0	1
COCCMA	Coccoloba	manzinellensis	Polygonaceae	Tree/shrub	66	8
COCCP1	Coccoloba	parimensis	Polygonaceae	Liana	24	0
COCHVI	Cochlospermum	vitifolium	Cochlospermaceae	Tree/shrub	123	210
COLUGL	Colubrina	glandulosa	Rhamnaceae	Tree/shrub	8	22
COMBDE	Combretum	decandrum	Combretaceae	Liana	4	0
COMBFR	Combretum	fruticosum	Combretaceae	Liana	3	0
CONNLA	Connarus	lambertii	Connaraceae	Liana	39	1
CONNPA	Connarus	panamensis	Connaraceae	Liana	722	2
CONOBR	Conostegia	bracteata	Melastomataceae	Tree/shrub	1	0
CONORU	Conostegia	rufescens	Melastomataceae	Tree/shrub	2	0
CONOSP	Conostegia	speciosa	Melastomataceae	Tree/shrub	266	0
CONOXA	Conostegia	xalapensis	Melastomataceae	Tree/shrub	2070	178
CORDAL	Cordia	alliodora	Boraginaceae	Tree/shrub	38	47
CORDBI	Cordia	bicolor	Boraginaceae	Tree/shrub	65	109
CORDCU	Cordia	curassavica	Boraginaceae	Tree/shrub	7	0
CORDSP	Cordia	spinescens	Boraginacea	Liana	99	4
COURPA	Couratari	guianensis	Lecythidaceae	Tree/shrub	34	13
COUTHE	Coutarea	hexandra	Rubiaceae	Tree/shrub	18	20
CROSPA	Crossopetalum	parviflorum	Celastraceae	Tree/shrub	3	0
CROTBI	Croton	billbergianus	Euphorbiaceae	Tree/shrub	42	27
CUPACI	Cupania	cinerea	Sapindaceae	Tree/shrub	311	159
CUPALA	Cupania	latifolia	Sapindaceae	Tree/shrub	4	0
CUPARU	Cupania	rufescens	Sapindaceae	Tree/shrub	111	45
CUPASC	Cupania	scrobiculata	Sapindaceae	Tree/shrub	345	61
CUPASY	Cupania	seemannii	Sapindaceae	Tree/shrub	9	1
CURAAM	Curatella	americana	Dilleniaceae	Tree/shrub	0	1
CNEMPE	Cyathea	petiolata	Cyatheaceae	Other	1	1
CYDIAE	Cydista	aequinoctialis	Bignoniaceae	Liana	24	0
CYM1LA	Cymbopetalum	lanugipetalum	Annonaceae	Tree/shrub	1	0
DALEDI	Dalechampia	dioscoreifolia	Euphorbiaceae	Liana	3	0
DAVIKU	Davilla	kunthii	Dilleniaceae	Liana	173	0
DAVINI	Davilla	nitida	Dilleniaceae	Liana	3215	7
DENDAR	Dendropanax	arboreus	Araliaceae	Tree/shrub	55	18
DENDMA	Dendropanax	maritimus	Araliaceae	Tree/shrub	2	0
DES1OR	Desmoncus	orthacanthos	Arecaceae	Liana	32	0
DES2PA	Desmopsis	panamensis	Annonaceae	Tree/shrub	5	0
DICH1	Dichapetalum	Sp.	Dichapetalaceae	Liana	84	0
DIOCRE	Dioclea	reflexa	Fabaceae	Liana	9	0
DIO1ME	Dioscorea	mexicana	Dioscoreaceae	Liana	78	0
DIO2AR	Diospyros	artanthifolia	Ebenaceae	Tree/shrub	3	3
DIPHRO	Diphysa	americana	Fabaceae:Papil.	Tree/shrub	2	0
DOLIDE	Doliocarpus	dentatus	Dilleniaceae	Liana	200	0
DOLIMA	Doliocarpus	major	Dilleniaceae	Liana	221	0
DOLIMU	Doliocarpus	multiflorus	Dilleniaceae	Liana	238	5
DOLIOL	Doliocarpus	olivaceus	Dilleniaceae	Liana	21	0
ENTAMO	Entada	gigas	Fabaceae	Liana	6	1
ENTECY	Enterolobium	cyclocarpum	Fabaceae:Mimos.	Tree/shrub	0	1
ERY1CO	Erythrina	costaricensis	Fabaceae:Papil.	Tree/shrub	14	3
ERY2CI	Erythroxylum	citrifolium	Erythroxylaceae	Tree/shrub	31	3
ERY2MA	Erythroxylum	macrophyllum	Erythroxylaceae	Tree/shrub	20	1
ERY2PA	Erythroxylum	panamense	Erythroxylaceae	Tree/shrub	9	1
ESCHAM	Eschweilera	amplexifolia	Lecythidaceae	Tree/shrub	5	2
ESCHCA	Eschweilera	calyculata	Lecythidaceae	Tree/shrub	5	0
EUGENE	Eugenia	nesiotica	Myrtaceae	Tree/shrub	6	0
EUGEOE	Eugenia	oerstediana	Myrtaceae	Tree/shrub	4	0
EUGEVE	Eugenia	venezuelensis	Myrtaceae	Tree/shrub	79	1
EUTEPR	Euterpe	precatoria	Arecaceae	Palm	0	1
FARALU	Faramea	luteovirens	Rubiaceae	Tree/shrub	1	0
FARAOC	Faramea	occidentalis	Rubiaceae	Tree/shrub	19	1
FICUAM	Ficus	americana	Moraceae	Tree/shrub	2	1
FICUBR	Ficus	brevibracteata	Moraceae	Tree/shrub	4	1
FICUBU	Ficus	bullenei	Moraceae	Tree/shrub	0	3
FICUCI	Ficus	citrifolia	Moraceae	Tree/shrub	4	6
FICUIN	Ficus	insipida	Moraceae	Tree/shrub	35	26
FICUMA	Ficus	maxima	Moraceae	Tree/shrub	0	1
FICUNY	Ficus	nymphaeifolia	Moraceae	Tree/shrub	1	2
FICUOB	Ficus	obtusifolia	Moraceae	Tree/shrub	1	6
FICUPO	Ficus	popenoei	Moraceae	Tree/shrub	2	1
FICUTO	Ficus	tonduzii	Moraceae	Tree/shrub	4	2
FICUYO	Ficus	yoponensis	Moraceae	Tree/shrub	6	0
FORSMY	Forsteronia	myriantha	Apocynaceae	Liana	21	0
FORSVI	Forsteronia	viridescens	Apocynaceae	Liana	86	0
GAR2MA	Garcinia	madruno	Clusiaceae	Tree/shrub	3	1
GENIAM	Genipa	americana	Rubiaceae	Tree/shrub	2	6
GMELAR	Gmelina	arborea	Verbenaceae	Tree/shrub	3	4
GNETLE	Gnetum	leyboldii	Gnetaceae	Liana	25	1
GONZRU	Gonzalagunia	rudis	Rubiaceae	Tree/shrub	8	0
GOUACO	Gouania	colombiana	Rhamnaceae	Liana	3	2
GOUALU	Gouania	lupuloides	Rhamnaceae	Liana	1	0
GOUAPO	Gouania	polygama	Rhamnaceae	Liana	280	1
GUARSP	Guarea	bullata	Meliaceae	Tree/shrub	1	0
GUATAM	Guatteria	amplifolia	Annonaceae	Tree/shrub	24	4
GUATDU	Guatteria	dumetorum	Annonaceae	Tree/shrub	7	6
GUAZUL	Guazuma	ulmifolia	Sterculiaceae	Tree/shrub	13	6
GUETFO	Guettarda	foliacea	Rubiaceae	Tree/shrub	2	0
GURAMA	Gurania	makoyana	Cucurbitaceae	Liana	2	0
GUSTSU	Gustavia	superba	Lecythidaceae	Tree/shrub	3	2
HAMEPA	Hamelia	patens	Rubiaceae	Tree/shrub	18	0
HAMPAP	Hampea	appendiculata	Malvaceae	Tree/shrub	50	21
HASSFL	Hasseltia	floribunda	Salicaceae	Tree/shrub	1	0
HEISAC	Heisteria	acuminata	Olacaceae	Tree/shrub	22	3
HEISCO	Heisteria	concinna	Olacaceae	Tree/shrub	11	0
HEISC1	Heisteria	costaricensis	Olacaceae	Tree/shrub	1	0
HEISSC	Heisteria	scandens	Olacaceae	Tree/shrub	1	0
HELIAM	Heliocarpus	americanus	Malvaceae	Tree/shrub	7	19
HENRFA	Henriettella	fascicularis	Melastomataceae	Tree/shrub	14	29
HERRPU	Herrania	purpurea	Sterculiaceae	Tree/shrub	11	0
HET1VI	Heterocondylus	vitalbae	Asteraceae	Liana	167	2
HETELA	Heteropteris	laurifolia	Malpighiaceae	Liana	21	0
HYERAL	Hieronyma	alchorneoides	Euphorbiaceae	Tree/shrub	45	32
HIPPVO	Hippocratea	volubilis	Hippocrateaceae	Liana	23	0
HIRTAM	Hirtella	americana	Chrysobalanaceae	Tree/shrub	3	1
HIRTRA	Hirtella	racemosa	Chrysobalanaceae	Tree/shrub	63	0
HIRTTR	Hirtella	triandra	Chrysobalanaceae	Tree/shrub	7	3
HURACR	Hura	crepitans	Euphorbiaceae	Tree/shrub	4	0
HYBAPR	Hybanthus	prunifolius	Violaceae	Tree/shrub	1	0
INGACO	Inga	cocleensis	Fabaceae:Mimos.	Tree/shrub	226	323
INGAGO	Inga	goldmanii	Fabaceae:Mimos.	Tree/shrub	7	15
INGAFA	Inga	laurina	Fabaceae:Mimos.	Tree/shrub	2	3
INGAMA	Inga	marginata	Fabaceae:Mimos.	Tree/shrub	1	0
INGAM1	Inga	mucuna	Fabaceae:Mimos.	Tree/shrub	0	1
INGAQU	Inga	nobilis	Fabaceae:Mimos.	Tree/shrub	9	9
INGAPE	Inga	pezizifera	Fabaceae:Mimos.	Tree/shrub	38	25
INGAPO	Inga	portobellensis	Fabaceae:Mimos.	Tree/shrub	5	2
INGARU	Inga	ruiziana	Fabaceae:Mimos.	Tree/shrub	1	0
INGASA	Inga	sapindoides	Fabaceae:Mimos.	Tree/shrub	27	18
INGASE	Inga	sertulifera	Fabaceae:Mimos.	Tree/shrub	24	32
INGASP	Inga	spectabilis	Fabaceae:Mimos.	Tree/shrub	2	0
INGATH	Inga	thibaudiana	Fabaceae:Mimos.	Tree/shrub	101	193
IPOMAN	Ipomoea	anisomerae	Convolvulaceae	Liana	25	0
IPOMPH	Ipomoea	phillomega	Convolvulaceae	Liana	80	0
IPOM1	Ipomoea	sp.	Convolvulaceae	Liana	1	0
ISERHA	Isertia	haenkeana	Rubiaceae	Tree/shrub	178	0
ISERLA	Isertia	laevis	Rubiaceae	Tree/shrub	3	18
JAC1CO	Jacaranda	copaia	Bignoniaceae	Tree/shrub	26	19
JAC2SP	Jacaratia	spinosa	Caricaceae	Tree/shrub	0	1
LACIAG	Lacistema	aggregatum	Lacistemataceae	Tree/shrub	861	57
LACMPA	Lacmellea	panamensis	Apocynaceae	Tree/shrub	0	1
LAETPR	Laetia	procera	Salicaceae	Tree/shrub	4	8
LAETTH	Laetia	thamnia	Salicaceae	Tree/shrub	1	0
LAGESP	Lagerstroemia	speciosa	Lythraceae	Tree/shrub	24	14
LANTCA	Lantana	camara	Verbenaceae	Tree/shrub	133	0
LAXOTE	Laxoplumeria	tessmannii	Apocynaceae	Tree/shrub	26	72
LEANDI	Leandra	dichotoma	Melastomataceae	Tree/shrub	11	0
LEANME	Leandra	mexicana	Melastomataceae	Tree/shrub	6	0
LECYAM	Lecythis	ampla	Lecythidaceae	Tree/shrub	0	2
LEPICA	Lepidaploa	canescens	Asteraceae	Liana	138	0
LICAHY	Licania	hypoleuca	Chrysobalanaceae	Tree/shrub	1	0
LIEDFI	Liedea	filisepala	Apocynaceae	Other	8	0
LONCFE	Lonchocarpus	ferrugineus	Fabaceae:Papil.	Tree/shrub	3	3
LONCLA	Lonchocarpus	heptaphyllus	Fabaceae:Papil.	Tree/shrub	60	47
LOZAPI	Lozania	pittieri	Lacistemataceae	Tree/shrub	22	5
LUEHCA	Luehea	candida	Malvaceae	Tree/shrub	1	0
LUEHSE	Luehea	seemannii	Malvaceae	Tree/shrub	37	13
MABEOC	Mabea	occidentalis	Euphorbiaceae	Tree/shrub	42	5
MACHFL	Machaerium	floribundum	Fabaceae	Liana	110	5
MACHM1	Machaerium	isadelphum	Fabaceae	Liana	10	1
MACHKE	Machaerium	kegelii	Fabaceae	Liana	78	11
MACHM2	Machaerium	milleflorum	Fabaceae	Liana	66	2
MACHAR	Machaerium	pittieri	Fabaceae	Liana	4	1
MACHPO	Machaerium	polyphyllum	Fabaceae	Liana	7	0
MACHSA	Machaerium	salvadorense	Fabaceae	Liana	17	0
MACHSE	Machaerium	seemanii	Fabaceae	Liana	66	0
MACLTI	Maclura	tinctoria	Moraceae	Tree/shrub	0	3
MACRGL	Macrocnemum	roseum	Rubiaceae	Tree/shrub	34	6
MALOGU	Malouetia	guatemalensis	Apocynaceae	Tree/shrub	25	11
MANDHI	Mandevilla	hirsuta	Apocynaceae	Liana	65	0
MANGIN	Mangifera	indica	Anacardiaceae	Tree/shrub	12	2
MAQUCO	Maquira	guianensis	Moraceae	Tree/shrub	12	9
MARAPA	Maranthes	panamensis	Chrysobalanaceae	Tree/shrub	1	3
MARGNO	Margaritaria	nobilis	Phyllanthaceae	Tree/shrub	82	37
MAR1LA	Marila	laxiflora	Clusiaceae	Tree/shrub	6	1
MAR2PA	Maripa	panamensis	Convolvulaceae	Liana	230	1
MARTOB	Martinella	obovata	Bignoniaceae	Liana	1	0
MASCNE	Mascagnia	ovatifolia	Malpighiaceae	Liana	7	0
MATAAP	Matayba	apetala	Sapindaceae	Tree/shrub	35	6
MAYTSC	Maytenus	schippii	Celastraceae	Tree/shrub	2	1
MESETR	Mesechites	trifida	Apocynaceae	Liana	3	0
MICOAF	Miconia	affinis	Melastomataceae	Tree/shrub	721	54
MICOAR	Miconia	argentea	Melastomataceae	Tree/shrub	1155	847
MICOD2	Miconia	donaeana	Melastomataceae	Tree/shrub	7	1
MICOEL	Miconia	elata	Melastomataceae	Tree/shrub	6	4
MICOIM	Miconia	impetiolaris	Melastomataceae	Tree/shrub	51	1
MICOLA	Miconia	lacera	Melastomataceae	Tree/shrub	22	0
MICOBO	Miconia	minutiflora	Melastomataceae	Tree/shrub	372	6
MICOMU	Miconia	multispicata	Melastomataceae	Tree/shrub	1	0
MICOPO	Miconia	poeppigii	Melastomataceae	Tree/shrub	65	157
MICOPR	Miconia	prasina	Melastomataceae	Tree/shrub	83	25
MICOSE	Miconia	serrulata	Melastomataceae	Tree/shrub	3	2
MICOSI	Miconia	simplex	Melastomataceae	Tree/shrub	1	0
MICOSM	Miconia	smaragdina	Melastomataceae	Tree/shrub	0	3
MIKABA	Mikania	banisteriae	Asteraceae	Liana	3	0
MIKAGU	Mikania	guaco	Asteraceae	Liana	32	0
MIKALE	Mikania	leiostachya	Asteraceae	Liana	61	0
MOLLDA	Mollinedia	viridiflora	Monimiaceae	Tree/shrub	2	0
MOSQJA	Mosquitoxylum	jamaicense	Anacardiaceae	Tree/shrub	61	31
MYRCGA	Myrcia	gatunensis	Myrtaceae	Tree/shrub	17	7
MYRCSP	Myrcia	splendens	Myrtaceae	Tree/shrub	6	1
MYR2FL	Myrciaria	floribunda	Myrtaceae	Tree/shrub	88	1
MYRILO	Myriocarpa	longipes	Urticaceae	Tree/shrub	86	3
NECTCI	Nectandra	cissiflora	Lauraceae	Tree/shrub	1	0
NECTCU	Nectandra	cuspidata	Lauraceae	Tree/shrub	2	0
NECTPU	Nectandra	purpurea	Lauraceae	Tree/shrub	3	3
NEEAAM	Neea	amplifolia	Nyctaginaceae	Tree/shrub	6	0
NEEADE	Neea	delicatula	Nyctaginaceae	Tree/shrub	4	0
NEURLO	Neurolaena	lobata	Asteraceae	Tree/shrub	2	0
OCHRPY	Ochroma	pyramidale	Bombacaceae	Tree/shrub	97	98
OCOTPA	Ocotea	atirrensis	Lauraceae	Tree/shrub	3	0
OCOTCE	Ocotea	cernua	Lauraceae	Tree/shrub	5	2
OCOTDE	Ocotea	dendrodaphne	Lauraceae	Tree/shrub	59	0
OCOTOB	Ocotea	oblonga	Lauraceae	Tree/shrub	1	0
OCOTPU	Ocotea	puberula	Lauraceae	Tree/shrub	2	0
ODO1MA	Odontadenia	macrantha	Apocynaceae	Liana	66	2
ODO1PU	Odontadenia	puncticulosa	Apocynaceae	Liana	19	1
OENOMA	Oenocarpus	mapora	Arecaceae	Palm	0	10
ORMOAM	Ormosia	amazonica	Fabaceae:Papil.	Tree/shrub	2	2
ORMOCR	Ormosia	coccinea	Fabaceae:Papil.	Tree/shrub	6	14
OURALU	Ouratea	lucens	Ochnaceae	Tree/shrub	31	0
OXANLO	Oxandra	longipetala	Annonaceae	Tree/shrub	2	0
POCHSE	Pachira	sessilis	Bombacaceae	Tree/shrub	81	169
PACHPA	Pachyrhizus	panamensis	Fabaceae:Papil.	Liana	17	0
PALIGU	Palicourea	guianensis	Rubiaceae	Tree/shrub	452	3
PALITR	Palicourea	triphylla	Rubiaceae	Tree/shrub	1	0
PAR1PY	Paragonia	pyramidata	Bignoniaceae	Liana	14	0
PASSAU	Passiflora	auriculata	Passifloraceae	Liana	32	0
PASSME	Passiflora	menispermacea	Passifloraceae	Liana	1	0
PASSNI	Passiflora	nitida	Passifloraceae	Liana	9	0
PASS1	Passiflora	sp.	Passifloraceae	Liana	1	0
PASSVI	Passiflora	vitifolia	Passifloraceae	Liana	68	0
PAULBA	Paullinia	baileyi	Sapindaceae	Liana	4	0
PAULBR	Paullinia	bracteosa	Sapindaceae	Liana	2	0
PAULFI	Paullinia	fibrigera	Sapindaceae	Liana	7	0
PAULG2	Paullinia	glomerulosa	Sapindaceae	Liana	1	0
PAULPI	Paullinia	pinnata	Sapindaceae	Liana	1	0
PAULRU	Paullinia	rugosa	Sapindaceae	Liana	180	0
LOPIDA	Pavonia	dasypetala	Malvaceae	Tree/shrub	42	2
PELTCO	Peltastes	colombianus	Apocynaceae	Liana	2	0
PENTMA	Pentagonia	macrophylla	Rubiaceae	Tree/shrub	55	0
PERAAP	Pera	aperta	Euphorbiaceae	Tree/shrub	3	7
PERAAR	Pera	arborea	Euphorbiaceae	Tree/shrub	27	44
PEREXA	Perebea	xanthochyma	Moraceae	Tree/shrub	37	3
PERSAM	Persea	americana	Lauraceae	Tree/shrub	0	2
PETRAS	Petrea	volubilis	Verbenaceae	Liana	74	2
PHRYCO	Phryganocydia	corymbosa	Bignoniaceae	Liana	288	0
PICRLA	Picramnia	latifolia	Simaroubaceae	Tree/shrub	5	0
PIPEAD	Piper	aduncum	Piperaceae	Tree/shrub	349	16
PIPEAE	Piper	aequale	Piperaceae	Tree/shrub	4	0
PIPEA2	Piper	aristolochiaefolium	Piperaceae	Tree/shrub	6	0
PIPEC1	Piper	campanum	Piperaceae	Tree/shrub	1	0
PIPECU	Piper	colonense	Piperaceae	Tree/shrub	49	1
PIPECO	Piper	cordulatum	Piperaceae	Tree/shrub	5	0
PIPEMA	Piper	marginatum	Piperaceae	Tree/shrub	8	0
PIPEPU	Piper	pubistipulum	Piperaceae	Tree/shrub	13	0
PIPERE	Piper	reticulatum	Piperaceae	Tree/shrub	0	1
PIT2CR	Pithecoctenium	crucigerum	Bignoniaceae	Liana	1	0
PLA1PI	Platymiscium	pinnatum	Fabaceae:Papil.	Tree/shrub	16	2
PLA2EL	Platypodium	elegans	Fabaceae:Papil.	Tree/shrub	1	1
PLEOVA	Pleonotoma	variabilis	Bignoniaceae	Liana	14	0
POSOLA	Posoqueria	latifolia	Rubiaceae	Tree/shrub	11	0
POULAR	Poulsenia	armata	Moraceae	Tree/shrub	30	10
POURBI	Pourouma	bicolor	Urticaceae	Tree/shrub	6	3
POUTFO	Pouteria	fossicola	Sapotaceae	Tree/shrub	3	0
POUTTO	Pouteria	torta	Sapotaceae	Tree/shrub	1	0
PRESME	Prestonia	mexicana	Apocynaceae	Liana	1	0
PRESPO	Prestonia	portobellensis	Apocynaceae	Liana	88	0
PRI1AS	Prionostemma	aspera	Hippocrateaceae	Liana	56	0
PROTSP	Protium	confusum	Burseraceae	Tree/shrub	1	0
PROTCO	Protium	costaricense	Burseraceae	Tree/shrub	2	0
PROTPA	Protium	panamense	Burseraceae	Tree/shrub	74	41
PROTTE	Protium	tenuifolium	Burseraceae	Tree/shrub	19	14
PSE3FR	Pseudima	frutescens	Sapindaceae	Tree/shrub	40	17
PSE1SE	Pseudobombax	septenatum	Bombacaceae	Tree/shrub	2	4
PSE2SP	Pseudolmedia	spuria	Moraceae	Tree/shrub	18	3
PSIDGU	Psidium	guajava	Myrtaceae	Tree/shrub	39	6
PSIDG1	Psidium	guineense	Myrtaceae	Tree/shrub	7	0
PSIGWA	Psiguria	warscewiczii	Cucurbitaceae	Liana	4	0
PSYCB1	Psychotria	brachiata	Rubiaceae	Tree/shrub	38	0
PSYCCA	Psychotria	calophylla	Rubiaceae	Tree/shrub	6	0
PSYCC1	Psychotria	capitata	Rubiaceae	Tree/shrub	11	0
PSYCDE	Psychotria	deflexa	Rubiaceae	Tree/shrub	6	0
PSYCER	Psychotria	erecta	Rubiaceae	Tree/shrub	2	0
PSYCG3	Psychotria	grandis	Rubiaceae	Tree/shrub	234	49
PSYCHO	Psychotria	horizontalis	Rubiaceae	Tree/shrub	1	0
PSYCMA	Psychotria	marginata	Rubiaceae	Tree/shrub	43	0
PSYCPO	Psychotria	poeppigiana	Rubiaceae	Tree/shrub	17	0
PTERRO	Pterocarpus	rohrii	Fabaceae:Papil.	Tree/shrub	3	1
QUASAM	Quassia	amara	Simaroubaceae	Tree/shrub	271	2
RHYCPY	Rhynchosia	pyramidalis	Fabaceae:faboid.	Liana	14	0
RINOSQ	Rinorea	squamata	Violaceae	Tree/shrub	2	0
ROUPMO	Roupala	montana	Proteaceae	Tree/shrub	46	38
ROURGL	Rourea	glabra	Connaraceae	Liana	137	0
RYANSP	Ryania	speciosa	Salicaceae	Tree/shrub	473	9
SABIPA	Sabicea	panamensis	Rubiaceae	Liana	143	0
SABIVI	Sabicea	villosa	Rubiaceae	Liana	0	1
SAPIAU	Sapium	glandulosum	Euphorbiaceae	Tree/shrub	3	1
SAURLA	Saurauia	yasicae	Actinidiaceae	Tree/shrub	51	84
SCH2MO	Schefflera	morototoni	Araliaceae	Tree/shrub	73	208
SCHIPA	Schizolobium	parahyba	Fabaceae:Caesal.	Tree/shrub	0	2
SECUDI	Securidaca	diversifolia	Polygalaceae	Liana	68	3
SENNBA	Senna	bacillaris	Fabaceae:Caesal.	Tree/shrub	9	1
SENNDA	Senna	dariensis	Fabaceae:Caesal.	Tree/shrub	61	1
SENNHA	Senna	hayesiana	Fabaceae:Caesal.	Tree/shrub	521	0
SENNUN	Senna	undulata	Fabaceae:Caesal.	Liana	100	0
SERJME	Serjania	mexicana	Sapindaceae	Liana	37	0
SERJPA	Serjania	paucidentata	Sapindaceae	Liana	28	1
SERJPL	Serjania	pluvialiflorens	Sapindaceae	Liana	2	0
SERJPY	Serjania	pyramidata	sapindaceae	Liana	58	0
SERJ1	Serjania	sp.1	Sapindaceae	Liana	2	0
SERJTR	Serjania	trachygona	Sapindaceae	Liana	14	0
SIMAAM	Simarouba	amara	Simaroubaceae	Tree/shrub	15	11
SIPAGU	Siparuna	guianensis	Monimiaceae	Tree/shrub	167	0
SIPAPA	Siparuna	pauciflora	Monimiaceae	Tree/shrub	99	3
SMILPA	Smilax	panamensis	Smilacaceae	Liana	51	0
SMIL2	Smilax	sp.2	Smilacaceae	Liana	1	0
SMILS1	Smilax	spinosa	Smilacaceae	Liana	3	0
SMILS2	Smilax	spissa	Smilacaceae	Liana	2	0
SMILSU	Smilax	subpubescens	Smilacaceae	Liana	41	0
SOCREX	Socratea	exorrhiza	Arecaceae	Palm	0	1
SOLAAS	Solanum	asperum	Solanaceae	Tree/shrub	2	0
SOLAHA	Solanum	hayesii	Solanaceae	Tree/shrub	36	62
SOLAJA	Solanum	jamaicense	Solanaceae	Tree/shrub	5	0
SOLALA	Solanum	lancaeifolium	Solanaceae	Liana	2	0
SOLAST	Solanum	steyermarkii	Solanaceae	Tree/shrub	1	0
SOLASU	Solanum	subinerme	Solanaceae	Tree/shrub	12	0
SOROAF	Sorocea	affinis	Moraceae	Tree/shrub	42	6
SPATCA	Spathodea	campanulata	Bignoniaceae	Tree/shrub	0	1
SPONRA	Spondias	radlkoferi	Anacardiaceae	Tree/shrub	50	23
STEMAL	Stemmadenia	alfari	Apocynaceae	Tree/shrub	1	0
STIGEL	Stigmaphyllon	ellipticum	Malpighiaceae	Liana	1	0
STIGLI	Stigmaphyllon	lindenianum	Malpighiaceae	Liana	44	1
STIZIN	Stizophyllum	inaequilaterum	Bignoniaceae	Liana	18	0
STIZRI	Stizophyllum	riparium	Bignoniaceae	Liana	51	0
STRYBR	Strychnos	brachistantha	Loganiaceae	Liana	1	0
STRYTO	Strychnos	toxifera	Loganiaceae	Liana	21	0
SWARS1	Swartzia	simplex	Fabaceae:Papil.	Tree/shrub	167	2
SYMPGL	Symphonia	globulifera	Clusiaceae	Tree/shrub	1	0
SYNEWA	Synechanthus	warscewiczianus	Arecaceae	Palm	5	0
SYZYJA	Syzygium	jambos	Myrtaceae	Tree/shrub	30	0
TAB1GU	Tabebuia	guayacan	Bignoniaceae	Tree/shrub	20	13
TAB1RO	Tabebuia	rosea	Bignoniaceae	Tree/shrub	3	3
TACHVE	Tachigali	versicolor	Fabaceae:Caesal.	Tree/shrub	0	1
TALINE	Talisia	nervosa	Sapindaceae	Tree/shrub	197	0
TALIPR	Talisia	princeps	Sapindaceae	Tree/shrub	2	0
TAPIGU	Tapirira	guianensis	Anacardiaceae	Tree/shrub	10	7
TERMAM	Terminalia	amazonia	Combretaceae	Tree/shrub	219	158
TERNTE	Ternstroemia	tepezapote	Theaceae	Tree/shrub	90	24
TET1HY	Tetracera	hydrophila	Dilleniaceae	Liana	2	0
TET1PO	Tetracera	portobellensis	Dilleniaceae	Liana	6	0
TET1VO	Tetracera	volubilis	Dilleniaceae	Liana	50	0
TET2PA	Tetragastris	panamensis	Burseraceae	Tree/shrub	2	1
TET4JO	Tetrathylacium	johansenii	Salicaceae	Tree/shrub	2	3
TET5GO	Tetrorchidium	gorgonae	Euphorbiaceae	Tree/shrub	1	0
THEVAH	Thevetia	ahouai	Apocynaceae	Tree/shrub	1871	64
WULFBA	Tilesia	baccata	Asteraceae	Liana	30	0
TOCOPI	Tocoyena	pittieri	Rubiaceae	Tree/shrub	3	0
TOURCU	Tournefortia	cuspidata	Boraginaceae	Liana	67	0
TOURMA	Tournefortia	maculata	Boraginaceae	Liana	16	0
TOVOLO	Tovomita	longifolia	Clusiaceae	Tree/shrub	29	3
TOVOST	Tovomita	stylosa	Clusiaceae	Tree/shrub	21	0
TRATAS	Trattinnickia	aspera	Burseraceae	Tree/shrub	6	17
TREMMI	Trema	micrantha	Cannabaceae	Tree/shrub	88	38
TRI2TU	Trichilia	tuberculata	Meliaceae	Tree/shrub	3	0
TRI4GA	Trichospermum	galeottii	Malvaceae	Tree/shrub	99	353
TRIUBO	Triumfetta	bogotensis	Malvaceae	Tree/shrub	2	0
OLMEAS	Trophis	caucana	Moraceae	Tree/shrub	9	2
TROPRA	Trophis	racemosa	Moraceae	Tree/shrub	1	0
TURPOC	Turpinia	occidentalis	Staphyleaceae	Tree/shrub	54	96
UNONPA	Unonopsis	panamensis	Annonaceae	Tree/shrub	11	0
UNON3	Unonopsis	'peludo'	Annonaceae	Tree/shrub	3	0
VANTDE	Vantanea	depleta	Humiriaceae	Tree/shrub	1	0
VATAER	Vatairea	erythrocarpa	Fabaceae:Papil.	Tree/shrub	5	5
VERBGI	Verbesina	gigantea	Asteraceae	Tree/shrub	20	0
VERNPA	Vernonanthura	patens	Asteraceae	Tree/shrub	589	10
VIROSP	Virola	multiflora	Myristicaceae	Tree/shrub	9	5
VIROSE	Virola	sebifera	Myristicaceae	Tree/shrub	15	21
VIROSU	Virola	surinamensis	Myristicaceae	Tree/shrub	22	9
VISMBA	Vismia	baccifera	Clusiaceae	Tree/shrub	1797	331
VISMBI	Vismia	billbergiana	Clusiaceae	Tree/shrub	258	4
VISMMA	Vismia	macrophylla	Clusiaceae	Tree/shrub	723	544
VITITI	Vitis	tiliifolia	Vitaceae	Liana	15	0
VOCHFE	Vochysia	ferruginea	Vochysiaceae	Tree/shrub	65	41
WALTGL	Waltheria	glomerata	Sterculiaceae	Tree/shrub	14	0
WARSCO	Warszewiczia	coccinea	Rubiaceae	Tree/shrub	23	1
WELFRE	Welfia	regia	Arecaceae	Palm	0	2
WITHSO	Witheringia	solanacea	Solanaceae	Tree/shrub	1	0
XYL1AR	Xylopia	aromatica	Annonaceae	Tree/shrub	1	0
XYL1FR	Xylopia	frutescens	Annonaceae	Tree/shrub	1322	895
XYL1MA	Xylopia	macrantha	Annonaceae	Tree/shrub	5	0
XYL2CH	Xylosma	chlorantha	Salicaceae	Tree/shrub	47	2
ZANTPR	Zanthoxylum	acuminatum	Rutaceae	Tree/shrub	115	26
ZANTBE	Zanthoxylum	ekmanii	Rutaceae	Tree/shrub	4	20
ZANTP1	Zanthoxylum	panamense	Rutaceae	Tree/shrub	1	1
ZANTSE	Zanthoxylum	setulosum	Rutaceae	Tree/shrub	11	8
ZUELGU	Zuelania	guidonia	Salicaceae	Tree/shrub	3	1
FAB1			Fabaceae	Tree/shrub	1	0
